# Supplementary material for: Biopsychosocial Predictors of Pain Persistence and Pain Chronification in Temporomandibular Disorders: A Systematic Review
Source: J Clin Med. 2026 Mar 25;15(7):2498. doi: 10.3390/jcm15072498 (PMC13073292; doi:10.3390/jcm15072498)
Supplement: Supplementary file 1 [file jcm-15-02498-s001.zip]

Archive with 1 entries (1 files):
- jcm-4191903-supplementary.pdf
